# Supplementary material for: piR-hsa-022095 Drives Hypertrophic Scar Formation via KLF11-Dependent Fibroblast Proliferation
Source: Biomedicines. 2025 Dec 2;13(12):2963. doi: 10.3390/biomedicines13122963 (PMC12730285; doi:10.3390/biomedicines13122963)
Supplement: Supplementary file 1 [file biomedicines-13-02963-s001.zip]

Archive with 1 entries (1 files):
- biomedicines-3909439-supplementary.pdf
